# Supplementary material for: Shift Work, Psychological Health Disorders, and Job Security Among Nurses: A Cross-Sectional Study
Source: Healthcare (Basel). 2025 Jan 22;13(3):221. doi: 10.3390/healthcare13030221 (PMC11817327; doi:10.3390/healthcare13030221)
Supplement: Supplementary file 1 [file healthcare-13-00221-s001.zip]

Archive with 1 entries (1 files):
- healthcare-3403345-supplementary.pdf
